# Supplementary material for: Genetic variants associated with longevity in long-living Indians
Source: NPJ Aging. 2024 Nov 20;10(1):51. doi: 10.1038/s41514-024-00179-9 (PMC11579347; doi:10.1038/s41514-024-00179-9)
Supplement: Supplementary file 2 — Supplementary Tables [file 41514_2024_179_MOESM2_ESM.xlsx]

## Sheet: Supplementary Table 1
ID	CHR	POS	Minor allele	Major allele	MAF in Cases	MAF in Controls	P	OR	LOG(OR)_SE	L95	U95	Gene
rs1801173	1	3682346	T	C	0.1617	0.119	0.0483	1.416	0.1762	1.003	2	TP73
rs2536	1	11106656	C	T	0.1805	0.1279	0.008175	1.57	0.1706	1.124	2.193	MTOR
rs2295080	1	11262571	G	T	0.4549	0.3721	0.003901	1.458	0.1306	1.129	1.883	MTOR
rs1801133	1	11796321	A	G	0.08647	0.1459	0.008648	0.5551	0.2241	0.3578	0.8614	MTHFR
rs9701796	1	18859635	G	C	0.1391	0.2213	0.002257	0.5722	0.1828	0.3999	0.8187	TAS1R2
rs2072671	1	20589208	C	A	0.1541	0.2174	0.01093	0.6416	0.1744	0.4559	0.903	CDA
rs2236857	1	28835097	C	T	0.2519	0.183	0.007947	1.521	0.158	1.116	2.073	OPRD1
rs12083278	1	31151182	G	C	0.1489	0.08512	0.0005259	2.061	0.2085	1.369	3.101	#N/A
rs3480	1	32862564	G	A	0.5113	0.4202	0.006967	1.431	0.1327	1.103	1.856	FNDC5
rs726344	1	32867503	A	G	0.09774	0.05908	0.01169	1.787	0.2303	1.138	2.807	FNDC5
rs4141964	1	46399368	C	T	0.3008	0.3721	0.03177	0.743	0.1384	0.5665	0.9744	FAAH
rs324419	1	46406314	T	C	0.2594	0.1905	0.01604	1.455	0.1558	1.072	1.975	FAAH
rs2295633	1	46408711	A	G	0.4887	0.3827	0.002817	1.48	0.1313	1.144	1.914	FAAH
rs1137100	1	65570758	G	A	0.1165	0.167	0.04532	0.6752	0.1962	0.4597	0.9918	LEPR
rs12087340	1	85281310	T	C	0.1326	0.1874	0.03114	0.6642	0.1898	0.4578	0.9636	LOC646626
rs1801160	1	97305364	T	C	0.05263	0.1089	0.004627	0.4475	0.2839	0.2566	0.7807	DPYD
rs6657811	1	109264661	T	A	0.05263	0.08907	0.03376	0.5487	0.2827	0.3152	0.955	CELSR2
rs11102807	1	114518963	G	A	0.4135	0.3351	0.02738	1.339	0.1322	1.033	1.735	TRIM33
rs1877455	1	114556471	T	C	0.297	0.4324	0.0001495	0.5849	0.1414	0.4433	0.7718	BCAS2
rs7529229	1	154448302	C	T	0.2519	0.3219	0.02449	0.7183	0.1471	0.5384	0.9583	IL6R
rs4845625	1	154449591	C	T	0.3383	0.4431	0.001346	0.6455	0.1365	0.494	0.8436	IL6R
rs11264280	1	154890476	T	C	0.2406	0.1728	0.01018	1.481	0.1528	1.098	1.998	#N/A
rs12075	1	159205564	A	G	0.297	0.357	0.036	0.7366	0.1458	0.5535	0.9802	ACKR1
rs10538494	1	161236915	T	A	0.1885	0.1303	0.0169	1.474	0.1624	1.072	2.027	NR1I3
rs2099684	1	161530340	G	A	0.2519	0.3135	0.04605	0.7465	0.1465	0.5601	0.9949	HSPA6
rs3903239	1	170600176	G	A	0.1278	0.2302	0.0003224	0.5044	0.1903	0.3474	0.7324	#N/A
rs2745557	1	186680089	A	G	0.1579	0.2293	0.0123	0.6518	0.171	0.4662	0.9113	PTGS2
rs880633	1	203183673	C	T	0.3872	0.4537	0.04935	0.7714	0.1321	0.5954	0.9993	CHI3L1
rs12086634	1	209706914	G	T	0.1015	0.172	0.002649	0.532	0.21	0.3525	0.8028	HSD11B1-AS1
rs340874	1	213985913	T	C	0.3797	0.448	0.04097	0.7622	0.1329	0.5875	0.9889	PROX1-AS1
rs1136410	1	226367601	G	A	0.1429	0.08995	0.01157	1.627	0.1926	1.115	2.373	PARP1
rs4653767	1	226728377	C	T	0.2331	0.3029	0.0125	0.6749	0.1574	0.4957	0.9188	ITPKB
rs2144300	1	230159169	T	C	0.3571	0.4215	0.03757	0.7527	0.1366	0.5759	0.9838	GALNT2
rs2004776	1	230712956	T	C	0.3195	0.3876	0.04712	0.759	0.1389	0.578	0.9965	AGT
rs559047	1	238590616	A	T	0.406	0.3514	0.05001	1.292	0.1308	1	1.67	#N/A
rs1635517	1	241848731	G	A	0.4323	0.5009	0.03619	0.7559	0.1336	0.5818	0.9822	EXO1
rs1776177	1	241848847	T	C	0.4549	0.388	0.04363	1.308	0.1329	1.008	1.697	EXO1
rs12133284	1	244827043	T	A	0.109	0.1643	0.01644	0.6119	0.2048	0.4096	0.914	COX20
rs2867125	2	622827	T	C	0.2519	0.1918	0.02559	1.412	0.1547	1.043	1.913	#N/A
rs10198628	2	12824371	A	G	0.3271	0.3933	0.0362	0.7484	0.1384	0.5706	0.9815	#N/A
rs693	2	21009323	A	G	0.3308	0.2573	0.02387	1.376	0.1411	1.043	1.814	APOB
rs1260326	2	27508073	T	C	0.1729	0.2183	0.04946	0.7209	0.1666	0.5201	0.9992	GCKR
rs9679162	2	31024648	T	G	0.4098	0.3429	0.04087	1.305	0.1303	1.011	1.685	GALNT14
rs2268363	2	48974189	G	A	0.1805	0.1314	0.03097	1.44	0.1691	1.034	2.006	FSHR
rs11900673	2	62225526	T	C	0.1541	0.2227	0.02066	0.6625	0.1779	0.4674	0.9389	B3GNT2
rs1486134	2	67412637	G	T	0.3346	0.2535	0.01096	1.426	0.1395	1.085	1.874	ETAA1
rs3755351	2	70747758	T	G	0.2256	0.3025	0.00624	0.6494	0.1578	0.4766	0.8849	ADD2
rs10196867	2	79751234	C	T	0.2669	0.3514	0.009766	0.6911	0.143	0.5221	0.9146	CTNNA2
rs17024926	2	100889540	C	T	0.2331	0.2888	0.04051	0.7346	0.1506	0.5469	0.9868	NPAS2
rs1402467	2	108378352	G	C	0.3459	0.448	0.002976	0.6675	0.1361	0.5112	0.8715	SULT1C4
rs10490626	2	118078265	A	G	0.02256	0.05511	0.02276	0.3816	0.423	0.1665	0.8743	INSIG2
rs10185316	2	118086902	G	C	0.4211	0.3159	0.001115	1.526	0.1297	1.184	1.968	INSIG2
rs3109133	2	132545965	C	G	0.4474	0.3624	0.008062	1.419	0.132	1.095	1.837	GPR39
rs10195252	2	164656581	C	T	0.2669	0.2116	0.04142	1.358	0.1501	1.012	1.823	COBLL1
rs13035033	2	170475778	G	C	0.1241	0.1761	0.0261	0.6496	0.1939	0.4443	0.95	MYO3B
rs10168266	2	191071078	T	C	0.1391	0.1892	0.04363	0.6843	0.188	0.4734	0.9892	STAT4
rs11903757	2	191722478	C	T	0.1278	0.08774	0.04554	1.476	0.1946	1.008	2.161	NABP1-OT1
rs13006529	2	201217736	A	T	0.2406	0.2972	0.04746	0.74	0.1519	0.5495	0.9966	CASP10
rs3769825	2	201246657	G	A	0.2068	0.272	0.01387	0.6738	0.1604	0.492	0.9228	CASP8
rs6723097	2	201263895	C	A	0.2932	0.3558	0.04045	0.7481	0.1417	0.5667	0.9875	CASP8
rs11571297	2	203880280	T	C	0.2932	0.351	0.0478	0.7562	0.1412	0.5735	0.9973	CTLA4
rs11889031	2	203934671	T	C	0.07895	0.1306	0.02299	0.5913	0.2311	0.3759	0.9301	ICOS
rs4675374	2	203937855	T	C	0.1429	0.1993	0.02569	0.666	0.1822	0.466	0.9518	ICOS
rs6435862	2	214807822	G	T	0.297	0.2227	0.008545	1.467	0.1457	1.103	1.952	BARD1
rs17489363	2	214809617	A	G	0.3947	0.3205	0.01476	1.386	0.1337	1.066	1.801	BARD1
rs2241880	2	233274722	A	G	0.5827	0.4868	0.002089	1.5	0.1319	1.159	1.943	ATG16L1
rs4663379	2	234301151	G	A	0.1128	0.0662	0.007805	1.763	0.2132	1.161	2.678	#N/A
rs2318131	2	237025323	C	A	0.2895	0.3611	0.02422	0.7311	0.139	0.5568	0.96	#N/A
rs1052133	3	9757089	G	C	0.2368	0.3153	0.01032	0.679	0.1509	0.5051	0.9127	OGG1
rs2304277	3	9759396	A	G	0.2143	0.2835	0.01948	0.6959	0.1552	0.5134	0.9433	OGG1
rs2222631	3	119553544	A	G	0.4173	0.4859	0.02344	0.737	0.1347	0.566	0.9596	CD80
rs7627468	3	122227252	A	G	0.01128	0.05776	0.003412	0.1768	0.5919	0.05541	0.5639	CASR
rs4300957	3	122231289	T	C	0.2256	0.175	0.03793	1.368	0.151	1.018	1.84	CASR
rs9818870	3	138403280	T	C	0.05639	0.09171	0.04584	0.5726	0.2792	0.3313	0.9898	MRAS
rs6440031	3	141689849	A	G	0.1654	0.1177	0.02558	1.476	0.1743	1.049	2.077	LINC02618
rs668998	3	159997764	G	A	0.3383	0.4052	0.04563	0.7581	0.1385	0.5778	0.9946	IL12A-AS1
rs1920116	3	169862183	A	G	0.2556	0.3131	0.04746	0.7474	0.1469	0.5604	0.9967	LRRC31
rs7647854	3	185158995	G	A	0.1353	0.2116	0.003285	0.5762	0.1875	0.399	0.8321	EHHADH-AS1
rs822394	3	186848939	A	C	0.2444	0.1834	0.0241	1.408	0.1516	1.046	1.894	ADIPOQ
rs17366568	3	186852664	A	G	0.1053	0.1561	0.03698	0.6456	0.2098	0.428	0.9739	ADIPOQ
rs6773854	3	187931631	C	T	0.1617	0.1133	0.03088	1.493	0.1855	1.038	2.147	#N/A
rs12053868	3	190582215	G	A	0.09774	0.06217	0.03554	1.606	0.2254	1.033	2.498	IL1RAP
rs1000579	4	4717767	A	G	0.406	0.4802	0.03553	0.7564	0.1328	0.583	0.9813	STX18-AS1
rs3774881	4	5820150	C	T	0.2895	0.2293	0.03994	1.349	0.1459	1.014	1.796	CRMP1
rs4689388	4	6268329	G	A	0.2444	0.2937	0.04158	0.735	0.1511	0.5466	0.9883	WFS1
rs6446482	4	6293966	C	G	0.2556	0.3083	0.03798	0.7344	0.1488	0.5486	0.983	WFS1
rs3796727	4	8611299	A	G	0.06641	0.1048	0.04631	0.5927	0.2625	0.3544	0.9915	CPZ
rs11724635	4	15735478	C	A	0.3195	0.4012	0.01147	0.708	0.1366	0.5417	0.9253	BST1
rs6838752	4	55097934	C	T	0.1278	0.1843	0.03539	0.6649	0.194	0.4546	0.9725	KDR
rs2433320	4	94449654	A	G	0.1429	0.1962	0.03093	0.6739	0.1829	0.4708	0.9644	PDLIM5
rs1789891	4	99329262	A	C	0.2256	0.1781	0.02745	1.426	0.1609	1.04	1.955	ADH1C
rs1800591	4	99574331	T	G	0.4549	0.3716	0.005328	1.445	0.1322	1.115	1.873	MTTP
rs17031508	4	101639133	C	A	0.1203	0.1786	0.03282	0.6631	0.1925	0.4548	0.967	#N/A
rs11098403	4	117725752	G	A	0.1579	0.2068	0.03381	0.6811	0.1809	0.4777	0.9711	#N/A
rs1433375	4	129416904	C	T	0.5226	0.4533	0.02272	1.35	0.1318	1.043	1.749	#N/A
rs5743305	4	186068179	A	T	0.3459	0.4149	0.02881	0.7432	0.1357	0.5696	0.9698	TLR3
rs7668666	4	186080138	A	C	0.3308	0.2674	0.03794	1.329	0.1371	1.016	1.739	TLR3
rs6553010	4	186535189	A	G	0.5451	0.4665	0.008567	1.418	0.1328	1.093	1.84	MTNR1A
rs13140012	4	186544404	T	A	0.3797	0.4524	0.01627	0.7242	0.1343	0.5565	0.9423	MTNR1A
rs2119882	4	186555751	C	T	0.3459	0.4064	0.03646	0.7517	0.1364	0.5753	0.9822	MTNR1A
rs2736122	5	1257506	A	G	0.1278	0.2125	0.002065	0.5587	0.189	0.3858	0.8091	TERT
rs464049	5	1423790	A	G	0.2744	0.3541	0.008503	0.6875	0.1424	0.52	0.9088	SLC6A3
rs12652447	5	15674526	A	G	0.2744	0.3699	0.00256	0.6462	0.1448	0.4865	0.8582	FBXL7
rs13361707	5	40791782	T	C	0.3647	0.3056	0.04137	1.329	0.1395	1.011	1.747	PRKAA1
rs6450176	5	54002195	A	G	0.2689	0.3435	0.03008	0.7322	0.1437	0.5525	0.9704	ARL15
rs16886403	5	56843419	C	T	0.2481	0.3113	0.04718	0.7418	0.1505	0.5523	0.9963	MAP3K1
rs1588265	5	60073967	G	A	0.4286	0.332	0.0008406	1.559	0.133	1.201	2.023	PDE4D
rs10038095	5	75341886	A	T	0.4887	0.4145	0.02181	1.341	0.128	1.044	1.724	HMGCR
rs3846663	5	75359901	C	T	0.5188	0.4501	0.03191	1.317	0.1283	1.024	1.693	HMGCR
rs2112347	5	75719417	T	G	0.5038	0.4242	0.01756	1.361	0.1299	1.055	1.756	LOC441087
rs56219066	5	95907227	C	T	0.2782	0.346	0.02604	0.7254	0.1442	0.5468	0.9624	ELL2
rs10050860	5	96786506	T	C	0.05263	0.09832	0.0176	0.5095	0.284	0.292	0.8891	ERAP1
rs526231	5	103345680	T	C	0.218	0.1662	0.04584	1.377	0.1603	1.006	1.886	#N/A
rs2631367	5	132369766	C	G	0.1541	0.09877	0.02616	1.513	0.1861	1.05	2.178	MIR3936HG
rs2073643	5	132387596	C	T	0.2105	0.1407	0.01175	1.522	0.1667	1.098	2.111	SLC22A5
rs2243248	5	132672952	G	T	0.06767	0.123	0.0137	0.5388	0.2509	0.3295	0.881	IL4
rs2227284	5	132677033	T	G	0.2594	0.3333	0.02115	0.7126	0.147	0.5343	0.9505	IL4
rs2897442	5	132713335	C	T	0.2519	0.3257	0.02007	0.7062	0.1496	0.5267	0.9468	KIF3A
rs10079250	5	150070569	C	T	0.1429	0.09576	0.03467	1.474	0.1836	1.028	2.112	CSF1R
rs17728338	5	151098757	A	G	0.09398	0.1495	0.02394	0.6094	0.2193	0.3965	0.9367	ANXA6
rs2910032	5	153160794	C	T	0.4098	0.3311	0.01116	1.405	0.134	1.08	1.827	#N/A
rs2431697	5	160452971	C	T	0.4286	0.3616	0.04225	1.308	0.1322	1.009	1.695	MIR3142HG
rs2279020	5	161895883	G	A	0.485	0.4162	0.0469	1.307	0.1348	1.004	1.702	GABRA1
rs9379084	6	7231610	A	G	0.06391	0.1045	0.03222	0.5715	0.2613	0.3424	0.9536	RREB1
rs2285803	6	31139481	T	C	0.203	0.2795	0.008703	0.6488	0.1649	0.4696	0.8964	PSORS1C1
rs2247056	6	31297713	T	C	0.06015	0.097	0.02379	0.5359	0.2759	0.3121	0.9204	LINC02571
rs2844479	6	31605179	C	A	0.391	0.3289	0.02965	1.333	0.132	1.029	1.726	AIF1
rs707939	6	31758911	A	C	0.3835	0.3241	0.01736	1.382	0.1361	1.059	1.805	MSH5
rs707938	6	31761582	G	A	0.3609	0.444	0.01415	0.7181	0.135	0.5512	0.9356	MSH5
rs2736428	6	31876147	T	C	0.3797	0.3056	0.005999	1.449	0.1351	1.112	1.889	SLC44A4
rs4151657	6	31949763	C	T	0.391	0.3042	0.003558	1.473	0.1328	1.135	1.91	CFB
rs9268402	6	32373576	G	A	0.3759	0.4352	0.03111	0.7251	0.1491	0.5413	0.9712	TSBP1-AS1
rs7758128	6	32377506	A	C	0.09398	0.05908	0.01938	1.731	0.2347	1.093	2.742	TSBP1-AS1
rs3806156	6	32405921	T	G	0.5075	0.4365	0.004419	1.48	0.1378	1.13	1.94	TSBP1-AS1
rs9272105	6	32632222	A	G	0.5602	0.4925	0.04435	1.376	0.1588	1.008	1.879	HLA-DQA1
rs9469578	6	33738702	T	C	0.109	0.07723	0.04891	1.537	0.2182	1.002	2.357	IP6K3
rs17609940	6	35067023	C	G	0.04887	0.0776	0.04939	0.5533	0.3012	0.3066	0.9984	ANKS1A
rs2267664	6	35344477	A	G	0.06767	0.1336	0.005034	0.4914	0.2533	0.2991	0.8073	PPARD
rs2267668	6	35410145	G	A	0.1992	0.1455	0.02891	1.425	0.1621	1.037	1.958	PPARD
rs2016520	6	35411001	C	T	0.2368	0.1777	0.02601	1.399	0.1507	1.041	1.879	PPARD
rs1053049	6	35427841	C	T	0.2481	0.1847	0.0175	1.429	0.1502	1.064	1.918	PPARD
rs4714156	6	38393336	C	T	0.4211	0.504	0.00459	0.6923	0.1298	0.5368	0.8927	BTBD9
rs3923809	6	38473194	G	A	0.4887	0.4153	0.01386	1.378	0.1301	1.067	1.778	BTBD9
rs3819025	6	52186476	A	G	0.218	0.1742	0.04805	1.377	0.1619	1.003	1.891	IL17A
rs9363918	6	68432116	T	G	0.6241	0.4824	3.097e-05	1.74	0.1329	1.341	2.258	#N/A
rs1339227	6	72445999	T	C	0.4925	0.3729	0.0002038	1.64	0.1331	1.263	2.129	#N/A
rs2802292	6	108587315	T	G	0.3647	0.4264	0.03249	0.7512	0.1338	0.578	0.9764	FOXO3
rs9387478	6	117465017	C	A	0.2256	0.3113	0.004111	0.6471	0.1517	0.4807	0.8711	DCBLD1
rs9399005	6	131947824	T	C	0.3835	0.3263	0.04312	1.315	0.1352	1.009	1.714	CCN2
rs7745098	6	135093866	C	T	0.3496	0.4101	0.03239	0.7471	0.1362	0.572	0.9758	#N/A
rs6922269	6	150931849	A	G	0.2256	0.2929	0.01773	0.6903	0.1563	0.5081	0.9377	MTHFD1L
rs2046210	6	151627231	A	G	0.297	0.3563	0.03906	0.7495	0.1397	0.57	0.9856	CCDC170
rs9397435	6	151630085	G	A	0.03759	0.07143	0.038	0.4975	0.3364	0.2573	0.9621	CCDC170
rs12173570	6	151636579	T	C	0.04135	0.08157	0.0165	0.4634	0.3208	0.2471	0.869	CCDC170
rs2982570	6	151692613	T	C	0.2895	0.1962	0.0004282	1.69	0.1489	1.262	2.262	ESR1
rs2236256	6	154157305	A	C	0.3008	0.3929	0.001893	0.6426	0.1423	0.4862	0.8494	OPRM1
rs683369	6	160130172	G	C	0.1992	0.1534	0.04569	1.39	0.1648	1.006	1.92	SLC22A1
rs6941513	6	163609768	A	G	0.3797	0.4753	0.004814	0.685	0.1342	0.5265	0.8911	#N/A
rs1402	6	168542696	C	A	0.1617	0.2183	0.04074	0.7008	0.1737	0.4986	0.9851	SMOC2
rs12699477	7	1929317	C	T	0.2857	0.3677	0.0162	0.7083	0.1434	0.5347	0.9383	MAD1L1
rs2067087	7	27202041	G	C	0.3271	0.3958	0.02882	0.7398	0.1379	0.5646	0.9693	HOTTIP
rs849140	7	28144083	C	T	0.3797	0.4427	0.0457	0.7634	0.1351	0.5859	0.9949	JAZF1
rs10236197	7	32252149	C	T	0.4361	0.3642	0.0266	1.347	0.1344	1.035	1.753	PDE1C
rs10274968	7	38899654	C	T	0.1955	0.2478	0.04448	0.7214	0.1625	0.5246	0.992	VPS41
rs2270628	7	45909971	T	C	0.1278	0.08466	0.02169	1.59	0.202	1.07	2.362	IGFBP3
rs7784776	7	46580547	G	A	0.4962	0.4312	0.04332	1.295	0.1278	1.008	1.663	#N/A
rs13235543	7	73599571	T	C	0.09504	0.1379	0.05018	0.6366	0.2306	0.4052	1	MLXIPL
rs6962966	7	78174806	A	G	0.5338	0.459	0.01349	1.384	0.1316	1.069	1.791	MAGI2
rs4731702	7	130748625	T	C	0.4925	0.4056	0.01208	1.382	0.1289	1.073	1.779	KLF14
rs972283	7	130782095	A	G	0.4699	0.3977	0.04007	1.305	0.1296	1.012	1.682	#N/A
rs4728302	7	133945710	T	C	0.4474	0.3699	0.03057	1.328	0.1311	1.027	1.717	EXOC4
rs12674822	8	6531695	G	T	0.4211	0.3385	0.01511	1.385	0.134	1.065	1.801	MCPH1
rs7819412	8	11187652	A	G	0.5564	0.4475	0.001753	1.5	0.1297	1.164	1.934	XKR6
rs1057126	8	18223135	A	T	0.3808	0.3177	0.03206	1.341	0.1368	1.025	1.753	NAT1
rs15561	8	18223142	A	C	0.4662	0.3906	0.01154	1.389	0.1302	1.076	1.794	NAT1
rs17620	8	23202743	T	C	0.5229	0.437	0.01898	1.433	0.1534	1.061	1.935	TNFRSF10A
rs11994014	8	24944767	A	G	0.2707	0.2046	0.02135	1.411	0.1495	1.052	1.891	NEFL
rs28834970	8	27337604	T	C	0.515	0.4471	0.04759	1.3	0.1325	1.003	1.685	PTK2B
rs11782652	8	81741409	G	A	0.09023	0.05644	0.04237	1.587	0.2275	1.016	2.478	CHMP4C
rs6993770	8	105569300	T	A	0.4474	0.3752	0.01522	1.372	0.1305	1.063	1.772	ZFPM2
rs2737229	8	115636338	C	A	0.4774	0.414	0.02785	1.341	0.1333	1.032	1.741	TRPS1
rs13254738	8	127092098	C	A	0.4023	0.3351	0.0234	1.365	0.1374	1.043	1.787	PRNCR1
rs1948915	8	127210176	C	T	0.3158	0.3845	0.0233	0.7293	0.1392	0.5552	0.958	CCAT1
rs1562430	8	127375606	C	T	0.3083	0.2385	0.02539	1.369	0.1406	1.039	1.804	CASC21
rs7013278	8	127402647	T	C	0.4211	0.3598	0.04869	1.288	0.1284	1.001	1.657	CASC8
rs1447295	8	127472793	A	C	0.1842	0.1402	0.04684	1.399	0.1689	1.005	1.948	CASC8
rs7837688	8	127527115	T	G	0.1955	0.1499	0.04821	1.387	0.1657	1.003	1.92	#N/A
rs2019960	8	128180025	C	T	0.1842	0.134	0.02205	1.482	0.1718	1.058	2.075	#N/A
rs2294025	8	133133268	A	G	0.2406	0.3117	0.01798	0.7027	0.1491	0.5247	0.9413	TG
rs1106761	8	141609134	A	G	0.282	0.2207	0.02066	1.403	0.1463	1.053	1.869	#N/A
rs11136341	8	143969375	G	A	0.3985	0.3285	0.02426	1.352	0.134	1.04	1.759	PLEC
rs3895472	9	4329170	T	C	0.1504	0.09921	0.01849	1.544	0.1843	1.076	2.215	#N/A
rs10756907	9	17727067	G	A	0.1842	0.246	0.03029	0.6969	0.1667	0.5026	0.9662	SH3GL2
rs1333049	9	22125504	C	G	0.4737	0.4868	0.04725	0.688	0.1885	0.4755	0.9955	CDKN2B-AS1
rs10757283	9	22134173	T	C	0.391	0.462	0.03809	0.7579	0.1337	0.5832	0.9849	CDKN2B-AS1
rs12000445	9	23426273	G	A	0.2068	0.158	0.03408	1.432	0.1695	1.027	1.997	#N/A
rs10970985	9	32453121	C	G	0.2669	0.3986	7.112e-05	0.5614	0.1453	0.4222	0.7464	ACO1
rs951005	9	34743684	G	A	0.1805	0.2315	0.03998	0.7102	0.1666	0.5124	0.9845	FAM205A
rs290227	9	90874382	G	A	0.3985	0.4643	0.02605	0.7451	0.1322	0.575	0.9655	SYK
rs13293512	9	94167461	C	T	0.4135	0.3373	0.01441	1.375	0.1301	1.065	1.774	MIRLET7A1
rs4149268	9	104884939	C	T	0.515	0.407	0.00138	1.521	0.1311	1.176	1.966	ABCA1
rs12686004	9	104891145	A	G	0.188	0.2555	0.02791	0.6926	0.167	0.4992	0.9609	ABCA1
rs2740483	9	104928254	G	C	0.1391	0.1883	0.04309	0.689	0.1842	0.4802	0.9885	ABCA1
rs2250242	9	114341693	G	A	0.3496	0.4414	0.007898	0.6971	0.1358	0.5342	0.9097	AKNA
rs10759930	9	117699343	T	C	0.4699	0.38	0.004138	1.46	0.1319	1.127	1.891	TLR4
rs430397	9	125238840	T	C	0.08271	0.1305	0.03392	0.6107	0.2325	0.3872	0.9633	HSPA5
rs391957	9	125241745	T	C	0.4173	0.3095	0.0002216	1.636	0.1333	1.26	2.125	HSPA5
rs4917356	9	134365597	C	T	0.2293	0.1781	0.03494	1.385	0.1546	1.023	1.876	RXRA
rs11185660	9	134368146	C	T	0.2556	0.1984	0.03033	1.381	0.149	1.031	1.849	RXRA
rs11102986	9	134393657	A	G	0.3797	0.3003	0.006295	1.43	0.1308	1.106	1.847	RXRA
rs11103473	9	134395783	A	T	0.3759	0.4577	0.006401	0.6984	0.1317	0.5395	0.904	RXRA
rs10776909	9	134396900	T	C	0.4098	0.3364	0.01335	1.382	0.1308	1.07	1.786	RXRA
rs2234753	9	134401915	G	A	0.4398	0.3739	0.03276	1.319	0.1296	1.023	1.7	RXRA
rs3118529	9	134413069	T	C	0.4323	0.4969	0.02757	0.7527	0.1289	0.5846	0.9691	RXRA
rs3118571	9	134426332	T	C	0.406	0.4665	0.03534	0.7578	0.1318	0.5854	0.9811	RXRA
rs1126442	9	137156924	A	G	0.2556	0.1927	0.02858	1.4	0.1536	1.036	1.891	GRIN1
rs10508293	10	5098945	G	A	0.5414	0.4885	0.03962	1.315	0.133	1.013	1.706	AKR1C3
rs501764	10	8051071	G	T	0.08647	0.05026	0.02665	1.681	0.2342	1.062	2.66	GATA3-AS1
rs11255841	10	8697617	A	T	0.3195	0.2526	0.02832	1.344	0.1349	1.032	1.751	#N/A
rs7901303	10	13336690	T	G	0.312	0.3898	0.01991	0.7229	0.1394	0.5501	0.95	SEPHS1
rs11003047	10	52674751	G	T	0.09398	0.1384	0.04955	0.6529	0.2171	0.4266	0.9992	LOC105378305
rs12356193	10	59653595	G	A	0.1729	0.1261	0.04506	1.43	0.1786	1.008	2.03	SLC16A9
rs224136	10	62710915	T	C	0.3609	0.2853	0.005234	1.462	0.1359	1.12	1.908	#N/A
rs704017	10	79059375	G	A	0.5414	0.4506	0.007049	1.425	0.1314	1.101	1.844	ZMIZ1-AS1
rs1250544	10	79273128	A	G	0.485	0.4206	0.03465	1.325	0.1333	1.021	1.721	ZMIZ1
rs11203042	10	89229352	T	C	0.4887	0.3995	0.005572	1.44	0.1317	1.113	1.864	LIPA
rs1412444	10	89243170	C	T	0.4211	0.4912	0.03912	0.7619	0.1318	0.5884	0.9865	LIPA
rs2273697	10	99804058	A	G	0.3271	0.2672	0.03717	1.346	0.1426	1.018	1.78	ABCC2
rs2002042	10	99828174	T	C	0.1053	0.1975	0.000522	0.4926	0.2041	0.3302	0.7349	ABCC2
rs6584555	10	103539854	C	T	0.2519	0.3267	0.014	0.6971	0.1468	0.5228	0.9296	NEURL1
rs1801252	10	114044277	G	A	0.1957	0.1334	0.01763	1.489	0.1679	1.072	2.07	ADRB1
rs705145	10	123466662	C	A	0.5526	0.4797	0.03664	1.321	0.1331	1.017	1.715	#N/A
rs11246226	11	641191	C	A	0.5038	0.3994	0.002828	1.464	0.1278	1.14	1.881	DRD4
rs2168101	11	8233861	A	C	0.2857	0.2174	0.01952	1.405	0.1457	1.056	1.869	LMO1
rs11031006	11	30204981	A	G	0.1353	0.08642	0.01816	1.592	0.1968	1.082	2.341	#N/A
rs10767935	11	32405158	T	C	0.4812	0.4202	0.03596	1.312	0.1294	1.018	1.691	WT1
rs1049982	11	34438994	T	C	0.4023	0.3355	0.04336	1.306	0.1321	1.008	1.692	CAT
rs9300039	11	41893816	A	C	0.109	0.1552	0.03989	0.6542	0.2065	0.4364	0.9806	#N/A
rs11039149	11	47255124	G	A	0.2368	0.1795	0.02853	1.419	0.1597	1.037	1.94	NR1H3
rs10838725	11	47536319	T	C	0.4356	0.5031	0.01673	0.7282	0.1326	0.5615	0.9443	CELF1
rs3942852	11	48093537	C	T	0.1053	0.1596	0.01387	0.6007	0.2071	0.4003	0.9015	PTPRJ
rs7395662	11	48497341	G	A	0.3158	0.3827	0.03216	0.7435	0.1384	0.5669	0.9751	OR4A47
rs174455	11	61888645	G	A	0.5338	0.4528	0.02427	1.342	0.1306	1.039	1.734	FADS3
rs3824999	11	74634505	G	T	0.282	0.3426	0.03268	0.7324	0.1458	0.5503	0.9747	POLD3
rs7101429	11	78281921	G	A	0.2368	0.2928	0.04116	0.7301	0.1541	0.5397	0.9875	GAB2
rs10831496	11	88824823	A	G	0.3835	0.3087	0.03041	1.336	0.134	1.028	1.738	GRM5
rs590688	11	101105243	G	C	0.4173	0.3229	0.005776	1.441	0.1324	1.112	1.868	PGR
rs2292730	11	102577525	A	G	0.4286	0.5066	0.02045	0.7377	0.1313	0.5704	0.9541	MMP20
rs716274	11	103547430	G	A	0.3722	0.4392	0.03859	0.762	0.1314	0.589	0.9858	#N/A
rs360718	11	112164016	C	A	0.2895	0.2205	0.01465	1.437	0.1485	1.074	1.922	IL18
rs236918	11	117220893	C	G	0.3045	0.377	0.03733	0.747	0.1401	0.5676	0.983	PCSK7
rs1954787	11	120792654	T	C	0.3684	0.444	0.02165	0.7324	0.1356	0.5615	0.9554	GRIK4
rs735665	11	123490689	A	G	0.07895	0.1221	0.03468	0.6026	0.2398	0.3766	0.9642	GRAMD1B
rs12421680	11	131481074	A	G	0.3759	0.4621	0.01272	0.7204	0.1316	0.5566	0.9324	NTM
rs2970818	12	4497002	A	T	0.1278	0.08642	0.03765	1.512	0.199	1.024	2.234	C12orf4
rs1800693	12	6330843	C	T	0.3459	0.2835	0.03547	1.334	0.1369	1.02	1.744	TNFRSF1A
rs712	12	25209618	A	C	0.3178	0.383	0.02825	0.7326	0.1418	0.5548	0.9674	KRAS
rs4768412	12	42475338	T	C	0.282	0.2209	0.03129	1.378	0.1489	1.029	1.845	PRICKLE1
rs3890733	12	47895590	T	C	0.1316	0.1927	0.01491	0.6288	0.1905	0.4329	0.9135	VDR
rs12721377	12	47901568	C	T	0.08647	0.0485	0.009017	1.881	0.2419	1.171	3.022	VDR
rs1678542	12	57574932	C	G	0.3421	0.4202	0.01142	0.7055	0.1379	0.5384	0.9245	KIF5A
rs12368653	12	57739473	A	G	0.2293	0.2963	0.03708	0.7238	0.155	0.5341	0.9808	AGAP2
rs35724	12	100561600	G	C	0.2669	0.3228	0.02589	0.7206	0.1471	0.5401	0.9614	NR1H4
rs6214	12	102399791	T	C	0.3383	0.2707	0.02735	1.361	0.1397	1.035	1.79	IGF1
rs7310505	12	104260770	A	C	0.4023	0.343	0.04773	1.301	0.1329	1.003	1.688	TXNRD1
rs11111979	12	104287004	G	C	0.406	0.485	0.009337	0.7037	0.1352	0.5399	0.9172	TXNRD1
rs35444	12	115114632	G	A	0.5639	0.4881	0.01069	1.397	0.131	1.081	1.806	#N/A
rs1292011	12	115398717	A	G	0.3421	0.421	0.00772	0.6911	0.1387	0.5266	0.907	#N/A
rs12320939	12	121624817	T	G	0.3722	0.4378	0.04846	0.7708	0.1319	0.5952	0.9982	ORAI1
rs4759375	12	123311691	T	C	0.2105	0.1508	0.00946	1.534	0.165	1.11	2.12	SBNO1
rs14035	12	130876696	T	C	0.1391	0.19	0.02245	0.6521	0.1873	0.4517	0.9413	RAN
rs17364832	13	24212777	G	T	0.3797	0.3086	0.008902	1.425	0.1353	1.093	1.858	SPATA13
rs9513070	13	28305702	G	A	0.4774	0.4145	0.04224	1.315	0.1348	1.01	1.713	FLT1
rs1412125	13	30467458	C	T	0.3308	0.4148	0.004501	0.6757	0.138	0.5156	0.8855	HMGB1
rs15869	13	32398875	C	A	0.2556	0.2077	0.04163	1.362	0.1516	1.012	1.833	BRCA2
rs2762051	13	50261579	T	C	0.1504	0.07143	6.479e-05	2.158	0.1926	1.48	3.148	DLEU1
rs1279386	13	77800045	T	A	0.485	0.3959	0.009109	1.396	0.1279	1.086	1.794	EDNRB-AS1
rs342706	13	91764804	C	T	0.2481	0.1878	0.02075	1.416	0.1503	1.054	1.901	GPC5
rs2044117	13	101055958	A	G	0.1842	0.124	0.008843	1.565	0.171	1.119	2.187	NALCN-AS1
rs1805097	13	109782884	T	C	0.2311	0.2911	0.03552	0.7211	0.1555	0.5316	0.9781	IRS2
rs365990	14	23392602	G	A	0.3647	0.2619	0.0002527	1.656	0.1379	1.264	2.17	MYH6
rs11622887	14	95476110	A	C	0.4662	0.3951	0.03734	1.316	0.1319	1.016	1.704	SYNE3
rs1153858	15	45360505	T	C	0.4474	0.3902	0.04436	1.302	0.1314	1.007	1.685	GATM
rs1898111	15	47600101	G	A	0.297	0.2385	0.02348	1.387	0.1445	1.045	1.842	SEMA6D
rs3784621	15	48340895	C	T	0.406	0.3488	0.0286	1.336	0.1323	1.031	1.731	DUT
rs28566535	15	51308944	C	A	0.2256	0.3016	0.02853	0.7118	0.1552	0.5251	0.9649	CYP19A1
rs744910	15	67154447	A	G	0.5602	0.4753	0.009556	1.418	0.1348	1.089	1.847	SMAD3
rs17228212	15	67166301	C	T	0.1692	0.1226	0.04364	1.432	0.178	1.01	2.03	SMAD3
rs7166081	15	67199963	G	A	0.3459	0.28	0.036	1.333	0.1372	1.019	1.745	AAGAB
rs4776970	15	67788548	T	A	0.5414	0.4784	0.0393	1.311	0.1314	1.013	1.696	MAP2K5
rs12148337	15	70296933	C	T	0.5489	0.4735	0.03776	1.304	0.1277	1.015	1.675	#N/A
rs2198843	15	74708889	G	C	0.282	0.3646	0.01233	0.6958	0.145	0.5237	0.9244	CYP1A1
rs2290203	15	90968837	A	G	0.297	0.3845	0.01002	0.6957	0.1409	0.5278	0.917	PRC1
rs12437854	15	93598604	G	T	0.09023	0.1362	0.04959	0.6383	0.2286	0.4078	0.9992	#N/A
rs2398162	15	96287321	G	A	0.3308	0.2593	0.02167	1.379	0.14	1.048	1.814	NR2F2-AS1
rs6498169	16	11155472	G	A	0.1842	0.2456	0.02408	0.6908	0.164	0.501	0.9526	CLEC16A
rs8048589	16	12091953	C	T	0.2707	0.2011	0.02055	1.398	0.1448	1.053	1.857	SNX29
rs1799798	16	13920421	A	G	0.188	0.2579	0.01523	0.6708	0.1645	0.4859	0.9261	ERCC4
rs744154	16	13921224	C	G	0.297	0.2429	0.04834	1.32	0.1408	1.002	1.74	ERCC4
rs1799801	16	13948101	C	T	0.3684	0.3034	0.0354	1.319	0.1317	1.019	1.708	ERCC4
rs2276465	16	13949157	A	G	0.3308	0.2584	0.01136	1.415	0.1372	1.082	1.852	ERCC4
rs4784227	16	52565276	T	C	0.2895	0.2227	0.01505	1.415	0.1428	1.07	1.872	CASC16
rs12922061	16	52601088	T	C	0.282	0.2152	0.01268	1.42	0.1406	1.078	1.871	CASC16
rs16953002	16	54080912	A	G	0.1316	0.1997	0.007877	0.6012	0.1915	0.4131	0.875	FTO
rs1861647	16	55694494	A	G	0.1692	0.213	0.04969	0.7131	0.1723	0.5088	0.9995	SLC6A2
rs998424	16	55698034	A	G	0.1504	0.2015	0.02299	0.6642	0.18	0.4668	0.9451	SLC6A2
rs8044719	16	56644953	T	G	0.1842	0.1325	0.03101	1.446	0.1709	1.034	2.021	MT1DP
rs17231506	16	56960616	T	C	0.3759	0.3038	0.03314	1.327	0.1329	1.023	1.722	CETP
rs17797882	16	79373021	T	C	0.02256	0.06217	0.01194	0.3473	0.4207	0.1522	0.7921	#N/A
rs13329835	16	80616908	G	A	0.04511	0.08157	0.02757	0.5167	0.2996	0.2872	0.9297	CDYL2
rs12934922	16	81268089	T	A	0.3008	0.235	0.02946	1.368	0.1438	1.032	1.813	BCO1
rs7501331	16	81280891	T	C	0.1504	0.2099	0.01664	0.65	0.1799	0.4569	0.9248	BCO1
rs2925979	16	81501185	T	C	0.218	0.2729	0.0501	0.7364	0.1562	0.5423	1	CMIP
rs4523957	17	2305605	G	T	0.5263	0.4621	0.02946	1.324	0.1291	1.028	1.706	SRR
rs6257	17	7630399	C	T	0.1278	0.194	0.005225	0.5772	0.1968	0.3925	0.8488	SHBG
rs2289590	17	8207446	C	A	0.297	0.3616	0.0355	0.7407	0.1428	0.5599	0.9798	AURKB
rs752579	17	17757033	T	C	0.1353	0.179	0.04579	0.6874	0.1877	0.4758	0.993	RAI1
rs2289669	17	19560030	G	A	0.5451	0.4753	0.0327	1.326	0.132	1.023	1.717	SLC47A1
rs11869286	17	39657603	G	C	0.3421	0.2981	0.04249	1.334	0.142	1.01	1.762	STARD3
rs3894194	17	39965740	A	G	0.4098	0.4788	0.04058	0.7589	0.1348	0.5827	0.9882	GSDMA
rs8069645	17	42342884	G	A	0.3008	0.3849	0.02408	0.731	0.1389	0.5568	0.9597	STAT3
rs3816769	17	42346255	C	T	0.3797	0.4656	0.02884	0.7514	0.1308	0.5814	0.9709	STAT3
rs6503695	17	42347515	C	T	0.3195	0.4171	0.007335	0.6924	0.1371	0.5293	0.9059	STAT3
rs744166	17	42362183	G	A	0.3985	0.4978	0.008817	0.7116	0.1299	0.5516	0.9179	STAT3
rs8067269	17	43083782	G	A	0.4925	0.425	0.04343	1.302	0.1307	1.008	1.682	BRCA1
rs9303542	17	48334138	G	A	0.1466	0.2046	0.04065	0.6918	0.18	0.4861	0.9844	SKAP1
rs4986764	17	61685986	G	A	0.5038	0.4335	0.03386	1.314	0.1288	1.021	1.692	BRIP1
rs7220719	17	61736921	A	G	0.2293	0.1614	0.008551	1.509	0.1564	1.11	2.05	BRIP1
rs8077088	17	61811057	G	T	0.2556	0.1865	0.01005	1.482	0.1528	1.098	1.999	BRIP1
rs1867624	17	64309731	C	T	0.4135	0.3417	0.0295	1.332	0.1316	1.029	1.723	PECAM1
rs2048137	17	66871338	T	G	0.282	0.3624	0.009106	0.6892	0.1427	0.521	0.9117	CACNG5
rs7211818	17	80715103	G	A	0.1729	0.2324	0.02559	0.6783	0.1739	0.4823	0.9537	RPTOR
rs8097544	18	1839563	G	A	0.1504	0.09091	0.002734	1.764	0.1894	1.217	2.556	#N/A
rs4130047	18	43098270	C	T	0.3383	0.2738	0.02773	1.364	0.1409	1.035	1.798	RIT2
rs7238033	18	45737001	T	C	0.3872	0.3051	0.00886	1.417	0.1333	1.092	1.84	SLC14A1
rs2000813	18	49567494	T	C	0.3684	0.2994	0.02821	1.339	0.1329	1.032	1.737	LIPG
rs62097899	18	52991139	T	C	0.2556	0.1849	0.007043	1.51	0.153	1.119	2.038	DCC
rs7245004	18	53190575	A	C	0.3271	0.265	0.0501	1.313	0.1392	0.9999	1.725	DCC
rs4632195	18	53220378	T	C	0.282	0.1958	0.001748	1.609	0.1519	1.195	2.167	DCC
rs12968428	18	53223855	A	G	0.4586	0.3748	0.01499	1.376	0.1313	1.064	1.78	DCC
rs62100776	18	53228263	T	A	0.2538	0.168	0.001145	1.653	0.1546	1.221	2.239	DCC
rs1431181	18	53253042	A	G	0.2368	0.1689	0.009483	1.497	0.1555	1.104	2.031	DCC
rs3803915	19	2160530	A	C	0.2556	0.1914	0.009702	1.485	0.1529	1.1	2.004	DOT1L
rs2288947	19	5562104	G	A	0.4023	0.3263	0.01404	1.392	0.1347	1.069	1.813	TINCR
rs3745551	19	7114277	C	T	0.2744	0.3376	0.03376	0.7338	0.1458	0.5514	0.9765	INSR
rs1862513	19	7668907	G	C	0.3421	0.4136	0.01519	0.7136	0.139	0.5434	0.937	RETN
rs3745367	19	7669625	A	G	0.3045	0.3871	0.005607	0.6717	0.1437	0.5069	0.8902	RETN
rs7248637	19	7742141	A	G	0.218	0.1656	0.02372	1.433	0.159	1.049	1.956	CD209
rs281432	19	10279982	C	G	0.4098	0.4753	0.04638	0.7689	0.1319	0.5937	0.9958	ICAM1
rs280519	19	10362257	A	G	0.5305	0.4544	0.03356	1.319	0.1302	1.022	1.702	TYK2
rs12979813	19	11232027	G	A	0.1692	0.2315	0.023	0.6759	0.1723	0.4822	0.9474	DOCK6
rs2248069	19	13334394	C	T	0.2068	0.2663	0.02428	0.7004	0.1581	0.5138	0.9548	CACNA1A
rs8105499	19	31533051	A	C	0.1842	0.261	0.004296	0.6184	0.1683	0.4446	0.8601	#N/A
rs7937	19	40796801	T	C	0.4624	0.3989	0.04678	1.297	0.1309	1.004	1.677	MIA-RAB4B
rs6957	19	41324701	C	T	0.218	0.1746	0.04423	1.373	0.1575	1.008	1.869	CCDC97
rs2241716	19	41348181	T	C	0.05263	0.09744	0.02485	0.5244	0.2877	0.2984	0.9216	TGFB1
rs25487	19	43551574	T	C	0.391	0.3258	0.04481	1.306	0.1332	1.006	1.696	XRCC1
rs2191566	19	44007237	G	T	0.3101	0.3776	0.02331	0.7293	0.1392	0.5552	0.958	ZNF230
rs12721046	19	44917997	A	G	0.04545	0.08289	0.03628	0.5273	0.3057	0.2896	0.9599	APOC1
rs56131196	19	44919589	A	G	0.07143	0.1151	0.03871	0.5967	0.2497	0.3658	0.9736	APOC1
rs1035938	19	47680514	T	C	0.2368	0.3157	0.006085	0.654	0.1548	0.4829	0.8858	BICRA
rs397020	20	1225242	C	T	0.2444	0.3069	0.01212	0.683	0.152	0.507	0.92	RAD21L1
rs1715364	20	4918250	C	T	0.5376	0.4608	0.02859	1.333	0.1312	1.031	1.724	SLC23A2
rs6053005	20	4977054	T	C	0.2765	0.3319	0.03901	0.7359	0.1486	0.5499	0.9846	SLC23A2
rs2207418	20	11194255	G	A	0.4098	0.3479	0.04671	1.297	0.1308	1.004	1.676	#N/A
rs6119954	20	32776360	A	G	0.3684	0.3095	0.03673	1.338	0.1393	1.018	1.757	DNMT3B
rs2284378	20	34000289	T	C	0.203	0.1398	0.007449	1.561	0.1664	1.127	2.163	RALY
rs1015362	20	34150806	T	C	0.2068	0.1455	0.01116	1.529	0.1674	1.102	2.123	#N/A
rs2902940	20	40462847	G	A	0.3872	0.3139	0.01732	1.374	0.1336	1.058	1.786	#N/A
rs6066043	20	46659814	A	G	0.2293	0.2879	0.04965	0.7384	0.1545	0.5455	0.9995	SLC13A3
rs2145839	20	48856501	T	G	0.3872	0.2857	0.0007491	1.576	0.135	1.21	2.054	#N/A
rs6012564	20	48925063	G	A	0.406	0.3342	0.02504	1.353	0.1349	1.039	1.762	ARFGEF2
rs17216707	20	54115823	C	T	0.2556	0.1931	0.02644	1.379	0.1447	1.038	1.831	#N/A
rs2296241	20	54169680	A	G	0.4511	0.3907	0.04901	1.291	0.1297	1.001	1.664	CYP24A1
rs720470	21	37561586	C	T	0.2256	0.2849	0.03607	0.7234	0.1544	0.5345	0.9792	#N/A
rs469390	21	41446003	G	A	0.406	0.4793	0.03422	0.7564	0.1318	0.5842	0.9794	MX1
rs9976767	21	42416281	G	A	0.2669	0.3435	0.01202	0.6902	0.1476	0.5168	0.9218	UBASH3A
rs2838519	21	44195140	G	A	0.5	0.414	0.008512	1.415	0.1319	1.093	1.832	#N/A
rs762421	21	44195678	G	A	0.3797	0.2998	0.01428	1.392	0.135	1.068	1.814	#N/A
rs7499	21	45512414	A	G	0.3571	0.4171	0.03863	0.7547	0.1361	0.578	0.9854	COL18A1
rs740603	22	19957654	A	G	0.4098	0.4775	0.03805	0.7599	0.1323	0.5863	0.985	COMT
rs131654	22	21562901	G	T	0.282	0.2068	0.007374	1.476	0.1454	1.11	1.963	UBE2L3
rs5754217	22	21585386	T	G	0.3346	0.4277	0.00688	0.6905	0.137	0.5278	0.9032	UBE2L3
rs2298428	22	21628603	T	C	0.1917	0.2826	0.002336	0.6102	0.1623	0.4439	0.8387	YDJC
rs987710	22	22158022	G	A	0.3985	0.3373	0.04835	1.302	0.1338	1.002	1.693	#N/A
rs2236141	22	28741882	T	C	0.3511	0.2994	0.04441	1.328	0.1411	1.007	1.751	CHEK2
rs909685	22	39351666	A	T	0.4318	0.4951	0.0466	0.7707	0.1309	0.5964	0.9961	SYNGR1
rs715505	22	39355246	C	G	0.2895	0.3593	0.02991	0.7344	0.1422	0.5558	0.9704	SYNGR1

## Sheet: Supplementary Table 2
Category	Term	Count	%	PValue	Genes	List Total	Pop Hits	Pop Total	Fold Enrichment	FDR
KEGG_PATHWAY	hsa04213:Longevity regulating pathway - multiple species	10	3.7037	2.98509e-06	RPTOR, PRKAA1, INSR, HSPA6, CAT, IRS2, KRAS, IGF1, FOXO3, MTOR	175	62	8840	8.14747	0.000743287
KEGG_PATHWAY	hsa05321:Inflammatory bowel disease	9	3.33333	3.72127e-05	IL4, TGFB1, SMAD3, STAT3, IL18, STAT4, TLR4, HLA-DQA1, IL17A	175	65	8840	6.99429	0.00403505
KEGG_PATHWAY	hsa04659:Th17 cell differentiation	11	4.07407	4.94157e-05	IL4, RXRA, TGFB1, SMAD3, STAT3, TYK2, IL1RAP, IL6R, MTOR, HLA-DQA1, IL17A	175	108	8840	5.14497	0.00403505
KEGG_PATHWAY	hsa04211:Longevity regulating pathway	10	3.7037	6.48201e-05	RPTOR, PRKAA1, INSR, ADIPOQ, CAT, IRS2, KRAS, IGF1, FOXO3, MTOR	175	90	8840	5.6127	0.00403505
KEGG_PATHWAY	hsa04932:Non-alcoholic fatty liver disease	12	4.44444	0.000260687	MLXIPL, PRKAA1, RXRA, TGFB1, CASP8, INSR, ADIPOQ, LEPR, NR1H3, IRS2, IL6R, TNFRSF1A	175	157	8840	3.86096	0.0104347
KEGG_PATHWAY	hsa04068:FoxO signaling pathway	11	4.07407	0.000265401	PRKAA1, TGFB1, SMAD3, INSR, STAT3, CAT, AGAP2, IRS2, KRAS, IGF1, FOXO3	175	132	8840	4.20952	0.0104347
KEGG_PATHWAY	hsa05417:Lipid and atherosclerosis	14	5.18519	0.000327526	ABCA1, HSPA5, HSPA6, STAT3, IL18, TNFRSF10A, ICAM1, TNFRSF1A, CASP8, RXRA, CYP1A1, KRAS, APOB, TLR4	175	216	8840	3.27407	0.0104347
KEGG_PATHWAY	hsa05161:Hepatitis B	12	4.44444	0.000360536	TGFB1, MAP3K1, SMAD3, CASP8, CASP10, STAT3, STAT4, PTK2B, KRAS, TYK2, TLR4, TLR3	175	163	8840	3.71884	0.0104347
KEGG_PATHWAY	hsa04920:Adipocytokine signaling pathway	8	2.96296	0.000428159	PRKAA1, RXRA, STAT3, ADIPOQ, LEPR, IRS2, MTOR, TNFRSF1A	175	70	8840	5.77306	0.0104347
KEGG_PATHWAY	hsa04913:Ovarian steroidogenesis	7	2.59259	0.000460969	INSR, FSHR, AKR1C3, CYP1A1, IGF1, PTGS2, CYP19A1	175	51	8840	6.93333	0.0104347
KEGG_PATHWAY	hsa04979:Cholesterol metabolism	7	2.59259	0.000460969	ABCA1, STARD3, CETP, APOC1, LIPG, APOB, LIPA	175	51	8840	6.93333	0.0104347
KEGG_PATHWAY	hsa05323:Rheumatoid arthritis	9	3.33333	0.000505895	TGFB1, FLT1, CD80, IL18, CTLA4, TLR4, HLA-DQA1, IL17A, ICAM1	175	94	8840	4.83647	0.0104973
KEGG_PATHWAY	hsa04152:AMPK signaling pathway	10	3.7037	0.000653955	RPTOR, PRKAA1, INSR, ADIPOQ, LEPR, IRS2, HMGCR, IGF1, FOXO3, MTOR	175	122	8840	4.14052	0.0125258
KEGG_PATHWAY	hsa04217:Necroptosis	11	4.07407	0.00114988	CASP8, PARP1, STAT3, CHMP4C, STAT4, TNFRSF10A, TYK2, HMGB1, TLR4, TLR3, TNFRSF1A	175	159	8840	3.4947	0.0204514
KEGG_PATHWAY	hsa04931:Insulin resistance	9	3.33333	0.00134563	MLXIPL, PRKAA1, INSR, STAT3, NR1H3, IRS2, AGT, MTOR, TNFRSF1A	175	109	8840	4.1709	0.0223374
KEGG_PATHWAY	hsa04151:PI3K-Akt signaling pathway	17	6.2963	0.00203262	CSF1R, PRKAA1, FLT1, SYK, INSR, MAGI2, BRCA1, IGF1, FOXO3, MTOR, IL4, RPTOR, RXRA, KDR, KRAS, IL6R, TLR4	175	362	8840	2.37222	0.0316327
KEGG_PATHWAY	hsa04010:MAPK signaling pathway	15	5.55556	0.00235411	CSF1R, TGFB1, FLT1, MAP3K1, INSR, HSPA6, CACNA1A, IL1RAP, IGF1, TNFRSF1A, MRAS, KDR, KRAS, MAP2K5, CACNG5	175	300	8840	2.52571	0.0344808
KEGG_PATHWAY	hsa05144:Malaria	6	2.22222	0.00288782	TGFB1, IL18, PECAM1, ACKR1, TLR4, ICAM1	175	50	8840	6.06171	0.0399482
KEGG_PATHWAY	hsa05207:Chemical carcinogenesis - receptor activation	12	4.44444	0.00342844	RXRA, VDR, NR1I3, STAT3, CYP1A1, CACNA1A, KRAS, PGR, ADRB1, ESR1, MTOR, MIRLET7A1	175	215	8840	2.8194	0.0449307
KEGG_PATHWAY	hsa04148:Efferocytosis	10	3.7037	0.00362007	ABCA1, RXRA, TGFB1, VPS41, PECAM1, NR1H3, PTGS2, LIPA, XKR6, PPARD	175	156	8840	3.2381	0.0450699
KEGG_PATHWAY	hsa05200:Pathways in cancer	21	7.77778	0.00398756	CSF1R, TGFB1, SMAD3, DCC, TXNRD1, STAT3, IGF1, BRCA2, PTGS2, ESR1, MTOR, AGT, IL4, CASP8, RXRA, TERT, STAT4, KRAS, CTNNA2, IL6R, PPARD	175	533	8840	1.99024	0.0472811
KEGG_PATHWAY	hsa01521:EGFR tyrosine kinase inhibitor resistance	7	2.59259	0.00481431	STAT3, KDR, KRAS, IGF1, FOXO3, IL6R, MTOR	175	80	8840	4.42	0.0544893
KEGG_PATHWAY	hsa05145:Toxoplasmosis	8	2.96296	0.00619468	TGFB1, CASP8, STAT3, HSPA6, TYK2, TLR4, HLA-DQA1, TNFRSF1A	175	111	8840	3.64067	0.0670642
KEGG_PATHWAY	hsa05164:Influenza A	10	3.7037	0.00682809	CASP8, MX1, IL18, TNFRSF10A, TYK2, TLR4, TLR3, HLA-DQA1, ICAM1, TNFRSF1A	175	172	8840	2.93688	0.0708414
KEGG_PATHWAY	hsa03440:Homologous recombination	5	1.85185	0.00832704	BARD1, POLD3, BRIP1, BRCA1, BRCA2	175	41	8840	6.16028	0.0829373
KEGG_PATHWAY	hsa05152:Tuberculosis	10	3.7037	0.00908865	TGFB1, CASP8, SYK, CD209, CASP10, VDR, IL18, TLR4, HLA-DQA1, TNFRSF1A	175	180	8840	2.80635	0.0839364
KEGG_PATHWAY	hsa04072:Phospholipase D signaling pathway	9	3.33333	0.00910154	GRM5, MRAS, SYK, INSR, PTK2B, KRAS, GAB2, AGT, MTOR	175	149	8840	3.0512	0.0839364
KEGG_PATHWAY	hsa03410:Base excision repair	5	1.85185	0.0106662	POLD3, PARP1, OGG1, XRCC1, HMGB1	175	44	8840	5.74026	0.0948533
KEGG_PATHWAY	hsa05166:Human T-cell leukemia virus 1 infection	11	4.07407	0.0125964	TGFB1, MAP3K1, SMAD3, TERT, CHEK2, KRAS, MAD1L1, HLA-DQA1, RAN, ICAM1, TNFRSF1A	175	223	8840	2.49174	0.107576
KEGG_PATHWAY	hsa05160:Hepatitis C	9	3.33333	0.013143	RXRA, CASP8, STAT3, MX1, NR1H3, KRAS, TYK2, TLR3, TNFRSF1A	175	159	8840	2.8593	0.107576
KEGG_PATHWAY	hsa04930:Type II diabetes mellitus	5	1.85185	0.0133929	INSR, ADIPOQ, CACNA1A, IRS2, MTOR	175	47	8840	5.37386	0.107576
KEGG_PATHWAY	hsa05167:Kaposi sarcoma-associated herpesvirus infection	10	3.7037	0.0152693	CASP8, SYK, STAT3, KRAS, TYK2, PTGS2, TLR3, MTOR, ICAM1, TNFRSF1A	175	196	8840	2.57726	0.116401
KEGG_PATHWAY	hsa04672:Intestinal immune network for IgA production	5	1.85185	0.0154361	IL4, TGFB1, CD80, ICOS, HLA-DQA1	175	49	8840	5.15452	0.116401
KEGG_PATHWAY	hsa04115:p53 signaling pathway	6	2.22222	0.0158941	CASP8, CHEK2, IGFBP3, TNFRSF10A, IGF1, TP73	175	75	8840	4.04114	0.116401
KEGG_PATHWAY	hsa05212:Pancreatic cancer	6	2.22222	0.0176367	TGFB1, SMAD3, STAT3, KRAS, BRCA2, MTOR	175	77	8840	3.93618	0.125473
KEGG_PATHWAY	hsa04140:Autophagy - animal	9	3.33333	0.0183699	RPTOR, PRKAA1, MRAS, ATG16L1, VPS41, IRS2, KRAS, HMGB1, MTOR	175	169	8840	2.69011	0.127059
KEGG_PATHWAY	hsa05162:Measles	8	2.96296	0.019752	CASP8, CD209, STAT3, MX1, HSPA6, TYK2, TLR4, TP73	175	139	8840	2.9073	0.130279
KEGG_PATHWAY	hsa05320:Autoimmune thyroid disease	5	1.85185	0.020086	IL4, TG, CD80, CTLA4, HLA-DQA1	175	53	8840	4.7655	0.130279
KEGG_PATHWAY	hsa04066:HIF-1 signaling pathway	7	2.59259	0.0204051	FLT1, INSR, STAT3, IGF1, IL6R, TLR4, MTOR	175	109	8840	3.24404	0.130279
KEGG_PATHWAY	hsa04936:Alcoholic liver disease	8	2.96296	0.02346	PRKAA1, CASP8, ADH1C, ADIPOQ, FOXO3, TLR4, IL17A, TNFRSF1A	175	144	8840	2.80635	0.146038
KEGG_PATHWAY	hsa04015:Rap1 signaling pathway	10	3.7037	0.0240798	CSF1R, FLT1, MRAS, INSR, MAGI2, KDR, KRAS, IGF1, SKAP1, GRIN1	175	212	8840	2.38275	0.146241
KEGG_PATHWAY	hsa04935:Growth hormone synthesis, secretion and action	7	2.59259	0.0331435	MAP3K1, IGFBP3, STAT3, IRS2, KRAS, IGF1, MTOR	175	122	8840	2.89836	0.196494
KEGG_PATHWAY	hsa04218:Cellular senescence	8	2.96296	0.0352847	TGFB1, MRAS, SMAD3, CHEK2, IGFBP3, KRAS, FOXO3, MTOR	175	157	8840	2.57398	0.204323
KEGG_PATHWAY	hsa05221:Acute myeloid leukemia	5	1.85185	0.0446327	CSF1R, STAT3, KRAS, MTOR, PPARD	175	68	8840	3.71429	0.251321
KEGG_PATHWAY	hsa05410:Hypertrophic cardiomyopathy	6	2.22222	0.0454194	PRKAA1, TGFB1, IGF1, MYH6, AGT, CACNG5	175	99	8840	3.06147	0.251321
KEGG_PATHWAY	hsa05416:Viral myocarditis	5	1.85185	0.0466799	CASP8, CD80, MYH6, HLA-DQA1, ICAM1	175	69	8840	3.66046	0.25268
KEGG_PATHWAY	hsa05205:Proteoglycans in cancer	9	3.33333	0.0487077	TGFB1, MRAS, STAT3, KDR, KRAS, IGF1, ESR1, TLR4, MTOR	175	204	8840	2.22857	0.25303
KEGG_PATHWAY	hsa04933:AGE-RAGE signaling pathway in diabetic complications	6	2.22222	0.0487769	TGFB1, SMAD3, STAT3, KRAS, AGT, ICAM1	175	101	8840	3.00085	0.25303

## Sheet: Supplementary Table 3
ID	CHROM	POS	Minor allele in Study Data	Major allele in Study Data	Africans (AFR)		Admixed Americans (AMR)		East Asians (EAS)		Europeans (EUR)		South Asians (SAS)
rs1877455	1	114556471	T	C	C=0.9221	T=0.0779	C=0.755	T=0.245	C=0.6062	T=0.3938	C=0.9115	T=0.0885	C=0.561	T=0.439
rs3903239	1	170600176	G	A	A=0.8464	G=0.1536	A=0.669	G=0.331	A=0.3790	G=0.6210	A=0.5746	G=0.4254	A=0.783	G=0.217
rs9363918	6	68432116	T	G	T=0.7753	G=0.2247	T=0.450	G=0.550	T=0.1478	G=0.8522	T=0.6153	G=0.3847	T=0.464	G=0.536
rs1339227	6	72445999	T	C	C=0.8844	T=0.1156	C=0.775	T=0.225	C=0.5992	T=0.4008	C=0.6581	T=0.3419	C=0.621	T=0.379
rs2982570	6	151692613	T	C	C=0.5802	T=0.4198	C=0.618	T=0.382	C=0.8929	T=0.1071	C=0.5596	T=0.4404	C=0.788	T=0.212
rs10970985	9	32453121	C	G	C=0.4448	G=0.5552	C=0.396	G=0.604	C=0.4246	G=0.5754	C=0.3728	G=0.6272	C=0.371	G=0.629
rs391957	9	125241745	T	C	T=0.0756	C=0.9244	T=0.252	C=0.748	T=0.2966	C=0.7034	T=0.3807	C=0.6193	T=0.344	C=0.656
rs2762051	13	50261579	T	C	C=0.9448	T=0.0552	C=0.755	T=0.245	C=0.9742	T=0.0258	C=0.8360	T=0.1640	C=0.925	T=0.075
rs365990	14	23392602	G	A	A=0.3563	G=0.6437	A=0.707	G=0.293	A=0.8403	G=0.1597	A=0.6511	G=0.3489	A=0.682	G=0.318
Supplementary Table 3a: Allele frequencies of longevity-associated SNPs in 1000G populations [Source: dbSNP]
ID	CHROM	POS	Minor allele in Study Data	Major allele in Study Data	Africans (AFR)		Admixed Americans (AMR)		East Asians (EAS)		Europeans (EUR)		South Asians (SAS)
rs2802292	6	108587315	T	G	G=0.8290	T=0.1710	G=0.390	T=0.610	G=0.3056	T=0.6944	G=0.4334	T=0.5666	G=0.561	T=0.439
rs9400239	6	108656460	C	T	T=0.8359	C=0.1641	T=0.333	C=0.667	T=0.2976	C=0.7024	T=0.3678	C=0.6322	T=0.509	C=0.491
rs2153960	6	108666981	A	G	G=0.9281	A=0.0719	G=0.344	A=0.656	G=0.2986	A=0.7014	G=0.3579	A=0.6421	G=0.507	A=0.493
rs4946935	6	108679539	G	A	A=0.9175	G=0.0825	A=0.339	G=0.661	A=0.2837	G=0.7163	A=0.3479	G=0.6521	A=0.488	G=0.512
rs4946936	6	108682118	C	T	T=0.9281	C=0.0719	T=0.340	C=0.660	T=0.2837	C=0.7163	T=0.3499	C=0.6501	T=0.501	C=0.499
Supplementary Table 3b: Allele frequencies of FOXO3 SNPs in 1000G populations [Source: dbSNP]
ID	CHROM	POS	Minor allele in Study Data	Major allele in Study Data	Africans (AFR)		Admixed Americans (AMR)		East Asians (EAS)		Europeans (EUR)		South Asians (SAS)
rs769449	19	44906745	A	G	G=0.9932	A=0.0068	G=0.922	A=0.078	G=0.9226	A=0.0774	G=0.8767	A=0.1233	G=0.939	A=0.061
rs769450	19	44907187	A	G	G=0.6498	A=0.3502	G=0.703	A=0.297	G=0.7817	A=0.2183	G=0.5885	A=0.4115	G=0.656	A=0.344
rs429358	19	44908684	C	T	T=0.7322	C=0.2678	T=0.896	C=0.104	T=0.9137	C=0.0863	T=0.8449	C=0.1551	T=0.913	C=0.087
Supplementary Table 3c: Allele frequencies of APOE SNPs in 1000G populations [Source: dbSNP]
